# Supplementary material for: Structural Insights into Common and Host-Specific Receptor-Binding Mechanisms in Algal Picorna-like Viruses
Source: Viruses. 2022 Oct 27;14(11):2369. doi: 10.3390/v14112369 (PMC9697754; doi:10.3390/v14112369)
Supplement: Supplementary file 1 [file viruses-14-02369-s001.zip]

Archive with 1 entries (1 files):
- viruses-1969268-supplementary.pdf
